# Supplementary material for: Pharmacokinetic Evaluation of a Novel Transdermal Ketoprofen Formulation in Healthy Dogs
Source: Pharmaceutics. 2022 Mar 15;14(3):646. doi: 10.3390/pharmaceutics14030646 (PMC8953954; doi:10.3390/pharmaceutics14030646)
Supplement: Supplementary file 1 [file pharmaceutics-14-00646-s001.zip]

Archive with 1 entries (1 files):
- pharmaceutics-1633709-supplementary.pdf
